# Supplementary material for: Systemic Uremic Toxin Burden in Autism Spectrum Disorder: A Stratified Urinary Metabolite Analysis
Source: Int J Mol Sci. 2025 Jul 23;26(15):7070. doi: 10.3390/ijms26157070 (PMC12345674; doi:10.3390/ijms26157070)
Supplement: Supplementary file 1 [file ijms-26-07070-s001.zip]

Archive with 1 entries (1 files):
- ijms-3738355-supplementary.pdf
